# Supplementary material for: Identification of Rare LRP5 Variants in a Cohort of Males with Impaired Bone Mass
Source: Int J Mol Sci. 2021 Oct 7;22(19):10834. doi: 10.3390/ijms221910834 (PMC8509722; doi:10.3390/ijms221910834)
Supplement: Supplementary file 1 [file ijms-22-10834-s001.zip › Supplementary_Materials/Table_S1.xlsx]

## Sheet: Table_S1
Table S1. Classificatory model
Position	AA	Domain	Conservation	FELLS	ELM	Pfam	dbSNP	PubMedID	Structural effect	PolyPhen-2	SIFT	Pmut	MuPro ΔΔG	Prediction Score	Odd score	Merged score in silico	Prior OR	Posterior OR	Posterior OR%	Meaning	Class
99	V/L	LDL-receptor class B 1	N	Sheet	na	na	N	na	N	Benign	Tolerated	Neutral	-0.44734934 (DECREASE stability)	1	1	2	1	2	22.2222	Likely Neutral	2
333	G/S	EGF-like 1	N	Coil	na	Fxa_inhibition	N	na	N	Benign	Tolerated	Neutral	-1.3066037 (DECREASE stability)	1	1	2	1	2	22.2222	Likely Neutral	2
341	E/K	na	Y	Coil	LIG_Actin_WH2_2	Fxa_inhibition	N	na	N	Benign	Tolerated	Disease	-0.82809476 (DECREASE stability)	2	3	5	1	5	55.5556	Likely Pathogenic	4
443	T/M	na	Y	Sheet	na	Ldl_recept_b	Y	na	N	Probably damaging	Tolerated	Neutral	-0.26659723 (DECREASE stability)	2	3	5	1	5	55.5556	Likely Pathogenic	4
1036	R/Q	LDL-receptor class B 17	Y	Sheet	na	na	Y	15824851, 25920554	Y	Possibly damaging	Tolerated	Neutral	-1.171288 (DECREASE stability)	2	5	7	1.25	8.75	97.2222	Pathogenic	5
1135	R/C	LDL-receptor class B 19	Y	Sheet	na	Ldl_recept_b	Y	15824851, 25920555	Y	Probably damaging	Tolerated	Disease	-0.47636602 (DECREASE stability)	3	5	8	1.25	10	111.111	Pathogenic	5
1342	R/P	LDL-receptor class A 3	Y	Sheet	na	Ldl_recept_a	N	na	na	Probably damaging	Tolerated	Disease	-0.94002976 (DECREASE stability)	3	3	6	1	6	66.6667	Likely Pathogenic	4
1537	A/V	na	N	Coil	DOC_PP4_MxPP_1	disorder	Y	16234968	na	Benign	Not tolerated	Neutral	-0.31014871 (DECREASE stability)	2	3	5	1.25	6.25	69.4444	Likely Pathogenic	4
1525	A/V	na	N	Coil	LIG_SH3_3	na	Y	na	na	Benign	Not tolerated	Neutral	-0.31014871 (DECREASE stability)	2	3	5	1	5	55.5556	Likely Pathogenic	4
1585	S/L	na	Y	Coil	na	disorder	N	na	na	Probably damaging	Not tolerated	Disease	-0.30474209 (DECREASE stability)	4	1	5	1	5	55.5556	Likely Pathogenic	4
Prediction score					%: calculated as [100*Posterior OR/ (max Merged)]
0<X<1	Neutral
2<X<3	Likely Pathogenic				%	MEANING	CLASS
X=4	Pathogenic				X < 20	Neutral	1
					20 < X < 30	Likely Neutral	2
					31 < X < 50	Uncertain	3
Odd score					51 < X < 80	Likely Pathogenic	4
5	Conservation + secondary structure + linear motif/structural effect + Pfam				X > 80	Pathogenic	5
3	Conservation + linear motif
3	Conservation + Pfam
3	Pfam + linear motif + Not conserved
1	Only conserved
1	Pfam + not conserved
1	Linear motif + not conserved
0	No cons + no Pfam + no linear motif + no S.S.
PRIOR OR:
19	Confirmed pathogenic
1.25	SNP with PubMed ID
1	No data
